# Supplementary material for: Correlations between linear sprint with the ball, linear sprint without the ball, and change-of-direction without the ball in professional female soccer players
Source: Sci Rep. 2023 Jan 2;13:39. doi: 10.1038/s41598-022-27255-y (PMC9807573; doi:10.1038/s41598-022-27255-y)
Supplement: Supplementary file 1 — Supplementary Information. [file 41598_2022_27255_MOESM1_ESM.xlsx]

## Sheet: Raw data
Player	Team	Age (years)	Body mass (kg)	Height (cm)	20-m sprint tests without ball (km/h)	Zigzag 20-m COD test without ball (km/h)	20-m sprint tests with ball (km/h)
Player 1	1	26	59.1	163	21.6216	17.866	13.1148
Player 2	1	18	71	173	21.8845	18.136	12.973
Player 3	1	35	65.9	179	22.0859	18.6047	13.0199
Player 4	1	19	56	170	22.3602	18.799	13.2597
Player 5	1	19	60.3	157	21.365	19.1489	13.1148
Player 6	1	32	61	166	23.1511	19.1489	13.4831
Player 7	1	19	63	170	23.1511	19.4595	13.2597
Player 8	1	19	60.5	155	21.8182	19.6185	13.5338
Player 9	1	18	61	175	24.4898	20	13.4078
Player 10	1	23	67.2	165	21.4286	20.1681	13.6364
Player 11	1	34	70.8	161	21.4925	20.2247	13.6364
Player 12	1	20	78.7	177	22.1538	20.2247	13.3333
Player 13	1	26	56.1	159	21.5569	20.4545	13.6364
Player 14	1	31	52.5	161	22.5705	20.6304	13.6622
Player 15	1	18	62	170	22.7848	20.8092	13.9535
Player 16	1	18	62.5	161	22.0183	20.9913	13.6882
Player 17	1	28	52.5	167	21.8182	21.0526	13.7931
Player 18	1	18	52	160	23.2258	21.1765	14.2012
Player 19	1	33	53.7	160	22.7848	21.3018	14.4
Player 20	2	22	70.9	177	21.9512	21.1144	13.4579
Player 21	2	20	54.4	168	23.7624	20.8092	14.664
Player 22	2	22	56.9	161	22.5705	22.3602	14.2292
Player 23	2	20	46.7	152	22.8571	21.2389	14.4289
Player 24	2	28	51.5	158	23.5294	22.2222	14.5749
Player 25	2	20	60.7	169	21.6216	19.8347	13.7405
Player 26	2	18	57.3	160	21.8182	19.6721	13.5593
Player 27	2	32	66.1	168	21.1765	19.5652	13.7405
Player 28	2	29	59.8	164	22.0859	21.2389	14.6341
Player 29	2	20	64.9	165	22.5705	21.4925	14.2012
Player 30	2	18	63.3	167	21.8182	21.2389	14.3426
Player 31	2	18	64.7	175	22.6415	20.8092	14.1454
Player 32	2	30	52.2	163	23.4528	21.8182	15.222
Player 33	2	24	68.8	175	23.301	20.8696	13.8196
